# Supplementary material for: The Role of Exchange Energy in Modeling Core-Electron Binding Energies of Strongly Polar Bonds
Source: Molecules. 2025 Jul 7;30(13):2887. doi: 10.3390/molecules30132887 (PMC12251301; doi:10.3390/molecules30132887)
Supplement: Supplementary file 1 [file molecules-30-02887-s001.zip]

Archive with 1 entries (1 files):
- molecules-3706730-supplementary.pdf
